# Supplementary material for: Private Interests and the Start of Fluoride-Supplemented High-Carbohydrate Nutritional Guidelines
Source: Nutrients. 2022 Oct 12;14(20):4263. doi: 10.3390/nu14204263 (PMC9610923; doi:10.3390/nu14204263)
Supplement: Supplementary file 1 [file nutrients-14-04263-s001.zip]

Archive with 1 entries (1 files):
- nutrients-1913108-supplementary.pdf
